# Supplementary material for: Historic insights and future potential in wheat elaborated using a diverse cultivars collection and extended phenotyping
Source: Sci Rep. 2025 Aug 28;15:31674. doi: 10.1038/s41598-025-13678-w (PMC12391296; doi:10.1038/s41598-025-13678-w)
Supplement: Supplementary file 5 — Supplementary Information 5. [file 41598_2025_13678_MOESM5_ESM.xlsx]

## Sheet: Tabelle1
Historic insights and future potential in wheat elaborated using a diverse cultivars collection and extended phenotyping. Khaoula El Hassouni, Muhammad Afzal, Philipp H. G. Boeven, Jost Dörnte, Michael Koch, Nina Pfeiffer, Franz Pfleger, Matthias Rapp, Johannes Schacht, Monika Spiller, Malte Sielaff, Stefan Tenzer, Patrick Thorwarth, C. Friedrich H. Longin Supplementary Data 5. Allelic diversity …
Location	Country	Year	Experiment	Coordinates	Average annual rainfall (mm)	Average Temperature (°C)
Seligenstadt	Germany	2020	Yield trial	49°51'3.30'' N, 10°05'21.60''O	620	9.2
Hovedissen	Germany	2020	Yield trial, Observation trial	51°59'12.8"N, 8°44'54.4"E	752	10.56
Leutewitz	Germany	2020	Yield trial, Observation trial	51°8'35.3"N, 13°25'9.0"E	588	9.6
Hohenheim	Germany	2020	Observation trial	48°43′07.3"N, 9°11′08.7"E	856	8.5
Wetze	Germany	2020	Observation trial	51°44'24.0"N, 9°54'36.0"E	700	8.6
Seligenstadt	Germany	2021	Yield trial	49°51'3.30'' N, 10°05'21.60''O	620	9.6
Asendorf	Germany	2021	Yield trial	52°6'4.722"N, 9°1'35.79"E	751	9.3
Hovedissen	Germany	2021	Yield trial, Observation trial	51°59'12.8"N, 8°44'54.4"E	705	9.8
Hohenheim	Germany	2021	Observation trial	48°43′07.3"N, 9°11′08.7"E	833	9.1
Wetze	Germany	2021	Observation trial	51°44'24.0"N, 9°54'36.0"E	700	8.6
Leutewitz	Germany	2021	Observation trial	51°8'35.3"N, 13°25'9.0"E	590	8.9
